# Supplementary material for: LIFR inhibition enhances the therapeutic efficacy of HDAC inhibitors in triple negative breast cancer
Source: Commun Biol. 2021 Oct 29;4:1235. doi: 10.1038/s42003-021-02741-7 (PMC8556368; doi:10.1038/s42003-021-02741-7)
Supplement: Supplementary file 4 — Supplementary Data 1 [file 42003_2021_2741_MOESM4_ESM.xlsx]

## Sheet: Fig.1
	Figure 1b
		MDA-MB-231			BT-549
	Control	1	1	1	1	1	1
	Vorino stat	3.6604	4.50336	4.08188	4.01653	4.05023	4.11829
	Figure 1c
	MDA-MB-231-STAT3-luc
	Control	Vorinostat	Panobinostat	Romidepsin
	20851.1	44357	66974.5	63124.3
	21133.4	42124	60104.7	71590.6
	20694.5	40380.3	65485.2	75578.6
	BT-549-STAT3-luc
	Control	Vorinostat	Panobinostat	Romidepsin
	13535.2	250443	386395	408212
	9019.01	274119	347734	428123
	9224.22	277569	350269	499611
	Figure 1e
	MDA-MB-231
		Control			Vorinostat			Panobinostat			Romidepsin
	vector	100	100	100	76.7222	79.2702	77.0054	79.1299	88.4393	88.348	58.2606	62.8429	60.2244
	LIFR-KO	100	100	100	62.4684	60	60	63.2047	61.4243	61.2463	24.5161	20.4839	15.9677
	BT-549
		Control			Vorinostat			Panobinostat			Romidepsin
	vector	100	100	100	60.0184	61.9515	65.1734	67.2847	57.8648	62.1711	70.9431	70.6882	75.3611
	LIFR-KO	100	100	100	36.3278	40.7891	38.9681	46.2295	48.7869	43.9672	53.2033	57.3816	47.4466
	Figure 1f
		Control			Vorinostat			Panobinostat			Romidepsin
	vector	156.667	159.667	158.333	142	144	136	87	99	90	95	99	101
	LIFR-KO	92	89.3333	86.3333	60	69	59	32	29	18	25	27	27

## Sheet: Fig.2
	Figure2a
	MDA-MB-231								BT-549
		Vorinostat			EC359(5nM)+Vorinostat					Vorinostat			EC359(10nM)+Vorinostat
	Control	100	100	100	100	100	100		Control	100	100	100	100	100	100
	EC359(5nM)	72.9583	77.4501	79.0835	72.9583	77.4501	79.0835		EC359(10nM)	79.3993	83.1397	81.4395	79.3993	83.1397	81.4395
	0.3	104.238	104.106	103.179	56.0799	51.1797	57.441		0.3	96.3447	93.6466	91.2968	54.9164	51.176	61.2921
	0.62	90.4636	95.0993	94.702	52.5408	51.0436	51.9964		0.62	85.0305	83.2028	82.1584	50.1559	45.6503	48.3706
	1.25	75.4967	78.2781	76.4238	45.1906	43.1488	44.1016		1.25	61.8799	61.0096	59.7911	27.4582	37.8294	37.3194
	2.5	48.0795	53.9073	53.3775	40.1543	33.2123	36.4791		2.5	45.953	47.4325	48.2158	25.758	27.7982	32.7288
	5	44.5033	49.6689	47.2848	21.5064	24.2287	25.1815		5	39.3386	38.9034	33.4204	8.75602	12.8365	19.1272
	Figure2b
	MDA-MB-231							BT-549
	Vorinostat	Vori+EC359	Panobinostat	Pano+EC	Romidepsin	Romi+EC		Control	EC359	Vorinostat	Vori+EC	Panobinostat	Pano+EC	Romidepsin	Romi+EC
	77	8	89	12	103	17		192	48	152	15	139	20	95	24
	72	6	92	14	99	22		182	51	170	17	134	16	97	26
	70	10	94	8	100	18		195	50	167	18	123	14	89	18
	Figure 2d
	MDA-MB-231									BT-549
	Control	EC359	Vorinostat	Vori+EC	Panobinostat	Pano+EC	Romidepsin	Romi+EC		Control	EC359	Vorinostat	Vori+EC	Panobinostat	Pano+EC	Romidepsin	Romi+EC
	100	59.0361	73.494	20.4819	67.4699	16.8675	37.3494	1.20482		100	63.6743	72.025	17.7453	56.3674	9.39457	38.6221	6.26305
	100	48.1928	62.6506	14.4578	63.8554	13.253	44.5783	2.40964		100	57.4113	78.2881	18.7891	49.0605	7.30689	40.7098	5.21921
	100	46.9879	63.8554	9.63855	44.5783	18.0723	49.3976	2.40964		100	60.5428	76.2004	25.0522	45.929	9.39457	39.666	8.35073
	100	36.1446	49.3976	19.2771	57.8313	8.43374	43.3735	3.61446		100	59.499	65.762	21.9207	57.4113	13.5699	33.4029	7.30689
	100	48.1928	48.1928	14.4578	59.0361	21.6867	51.8072	3.61446		100	54.2797	68.8935	24.0084	51.1482	8.35073	33.4029	4.17537
	100	38.5542	67.4699	9.63855	65.0602	8.43374	44.5783	1.20482		100	50.1044	66.8059	21.9207	50.1044	6.26305	45.929	4.17537
	100	32.5301	63.8554	8.43374	59.0361	15.6626	33.7349	2.40964		100	62.6305	79.3319	27.1399	55.3236	11.4823	37.5783	6.26305
	100	32.5301	62.6506	12.0482	55.4217	14.4578	36.1446	3.61446		100	69.9374	70.9812	26.096	44.8852	9.39457	32.3591	4.17537
	100	34.9398	84.3374	15.6626	61.4458	13.253	33.7349	2.40964		100	70.9812	72.025	24.0084	44.8852	7.30689	32.3591	7.30689
	100	42.1687	69.8795	13.253	54.2169	13.253	34.9398	1.20482		100	61.5866	62.6305	30.2714	42.7975	12.5261	41.7537	11.4823
	Figure 2e
	MDA-MB-231									MDA-MB-231
	Control	EC359	Vorinostat	Vori+EC	Panobinostat	Pano+EC	Romidepsin	Romi+EC		Control	EC359	Vorinostat	Vori+EC	Panobinostat	Pano+EC	Romidepsin	Romi+EC
	0.1	2.7	7.4	37.4	27.5	82.3	4.6	76.1		1	2.91793	1.19814	4.25178	1.30975	3.92742	1.25316	3.39582
	1	2.4	9.8	21.5	27.3	82.8	4.6	78.3		1	2.50056	1.37421	3.91406	1.39883	4.05214	1.32442	3.56717
	0.9	2.6	10.2	21.1	26.7	85.8	4.1	77.6		1	2.90037	1.2191	3.87136	1.21962	4.08934	1.11744	3.2415
										1	2.98762	1.20286	4.02489	1.3894	4.40663	1.18085	3.18255

## Sheet: Fig.3
	Figure 3a
	NAT	Benign	ER+,PR+	ER+,HER2+	HER2+	TNBC
	5	6	5	5	6	5
	4	5	6	5	6	4
	5	6	7	5	4	5
	6	6	6	4	4	6
	3	5	5	4	3	6
	5	4	5	6	4	5
			5	6	3	4
			5	5	4	5
			4	5	4	5
			5	4	4	5
			5	4	6	5
			3		3	6
			4		4	6
			4		6	6
			5		6	7
			3		5	5
			3		5	5
			5		5	7
			5		6	7
			4		6	6
			4		5	6
			4		5	8
			3		4	8
			5		4	6
			5		6	7
			3		6	8
			3		4	6
			4		4	8
			3		6	7
			3		7	7
			2			6
			4			6
			4			7
			2			7
			3			6
			4			7
			4			8
			5			7
			4			7
			5			6
			5			6
			4			6
			5			7
			5			8
			3			7
			3			7
			5			5
			5			8
			5			7
			4			8
						5
						6
						8
						7
						7
						8
						7
						8
						5
						7
						7
		Figure 3b
		Days after treatment	Vehicle				EC359				Vorinostat				EC359+Vorinostat					MDA-MB-231
		0	336	154.21	261.79	334.12	171.06	199.89	221.39	161.84	259.92	135.94	130.62	150.7	275.56	186.52	231.89	173.25		Vehicle	EC359	Vorinostat	EC359+Vorinostat
		3	376.54	275.63	355.91	235.52	165.73	219.14	375.7	214.25	245.19	180.79	226.15	228.53	215.48	218.49	251.26	197.97		1.169	0.75	0.66	0.48
		7	473.06	402.19	407.93	393.66	200.93	256.63	409.25	322.75	297.6	323.75	331.33	267.17	348.17	296.45	226.85	175.45		0.975	0.82	0.79	0.58
		10	629.06	433.94	456.9	538.21	327.73	306.25	447.17	405.72	337.01	299.98	296.23	368.48	332.35	222.38	230.91	191		0.945	0.65	0.74	0.68
		14	709.63	475.26	804.45	987.7	418.15	499.55	525.31	481.56	498.15	377.3	410.83	522.2	377.2	336.82	297.6	234.42		0.99	0.78	0.61	0.49
		17	843.42	755.63	957.6	938.95	478.79	563.89	674.16	495.14	665.18	393.2	501.64	460.77	451.25	376.65	365.12	375.11
		21	949.51	1115.65	925.75	1000	562.95	587.95	754.29	892.69	801.97	547.56	712.86	583.18	410.48	461.04	480.02	464
		Figure 3c
		Days after treatment	Vehicle						EC359						Vorinostat						EC359+Vorinostat							MDA-MB-468
		0	70.89	91.01	173.66	138.72	94.77	267.7	68.82	106.05	164.78	196.68	77.06	124.47	112.69	188.42	188.44	151.55	22.87	97.47	196.6	73.01	87.08	246.4	82.87	55.02		Vehicle	EC359	Vorinostat	EC359+Vorinostat
		4	80.34	127.06	204.91	257.03	111.01	396.72	64.72	100.14	196.99	229.37	45.3	149.68	131.71	148.02	197.21	170.67	33.6	120.93	130.7	76.73	93.31	124.2	87.48	56.45		0.377	0.249	0.38	0.202
		8	160.83	146.2	389.99	244.49	89.24	494.91	64.86	83.58	178.54	343.13	66.03	260.88	228.94	169.2	430.42	168.68	25.73	128.77	169	87.08	113.13	197.17	88.48	52.27		0.562	0.309	0.292	0.086
		11	175.45	305.34	487.49	248.83	222.19	684.79	134.02	132.5	199.58	354.38	131.4	265.24	213.36	233.51	363.89	215.82	40	147.88	188.65	67.97	138.38	166.64	136.93	52.9		0.593	0.322	0.461	0.145
		15	180.67	238.14	550.37	268.58	306.94	816.08	198.66	156.28	249.02	550.8	130.98	356.33	357.57	258.46	458.55	221.78	43.71	173.95	175.71	40.8	127.8	251.26	100.05	111.6		0.345	0.408	0.243	0.21
		21	281.75	337.01	611.78	238.46	384.17	853.13	219.98	174.05	295.25	545.93	210.83	444.36	352.78	252.05	1023.44	317.52	52.65	275.18	260.88	57.8	171.09	363.97	170.57	128.77		0.37	0.174	0.138	0.058
		24	514.69	577.6	718.85	463.74	388.8	1281.57	308.31	193.32	364.5	575.16	194.08	491.86	510.9	320.17	1156.55	301.16	154.21	207.36	202.61	64.86	191.81	485.15	128.58	120.79		1.208	0.376	0.204	0.084
		28	491.99	655	885.13	488.67	475.15	1368.93	300.67	180	321.05	672.36	285.77	346.29	578.76	453.02	672.77	267.19	126.71	283.02	169.88	87.48	197.17	292.5	154.42	148.84
		Figure 3d
		Vehicle	EC359	Vorinostat	EC359+Vorinostat
		93.3	53.27	58.66	10
		96.48	54.55	60.78	22.39
		92.93	53.66	68.18	27.46
		94.03	57.36	65.6	17.57
		94.71	54.03	66.67	20.59

## Sheet: Fig.4
	Figure 4c
	Control	EC359	Vorinostat	Vori+EC		Control	EC359	Panobinostat	Panobinostat +EC359	Romidepsin	Romidepsin +EC359
	7948.64	1462.12	110803	12650.5		83750.3	44954.2	424152	290958	543985	330347
	8226.06	1065.92	121113	9347.32		62279.9	45367.9	635410	327590	871642	426688
	6494.44	1193.78	112601	10082.9		66942.1	46087.6	490492	320623	677395	454527
	Figure 4d
	Control	EC359	Vorinostat	Vorinostat +EC359		Control	EC359	Panobinostat	Panobinostat +EC359	Romidepsin	Romidepsin +EC359
	21699.4	6892.44	90609.8	14192.7		22884.2	7634.94	117535	50232.1	150408	52396.5
	16763.9	7072.84	85347.3	17188.6		17860.6	7369.1	119442	44151.8	162623	49038.9
	16763.8	6063.37	85906.3	27052.7		16990.6	9394.81	117642	50894.3	133826	58390.8

## Sheet: Fig.5
	Figure5e				Figure5f
		APOPTOSIS	P53 PATHWAY			E2F TARGETS	MYC TARGETS V1
	EC359 vs Con	1.66279	1.57748		EC359 vs Con	-1.31096	0.719866
	HDACi vs Con	1.58459	1.88207		SAHA vs Con	-2.40567	-2.06919
	Combo vs Con	1.88526	2.12726		Combo vs Con	-2.63467	-2.21932
	Figure 5g
		Control			EC359			Vorinostat			EC359+Vorinostat
	CDKN1A	1	1	1	6.29228	7.40708	7.37135	28.6523	31.2079	31.1249	85.5648	80.9058	73.6719
	ATF3	1	1	1	2.98296	2.72776	2.79509	3.68871	3.69852	3.65169	20.1095	19.5515	18.9391
	GADD45A	1	1	1	2.63131	2.21685	2.16779	1.16697	1.09312	1.29064	10.2392	9.5578	7.91218
	TNFRSF10B	1	1	1	3.1719	2.74419	3.12439	2.59643	2.44042	2.4694	8.11235	7.84773	6.79754
	Figure 5h
		Control			EC359			Vorinostat			EC359+Vorinostat
	ID1	1	1	1	0.857332	0.835999	0.923623	2.4167	2.34533	2.36516	1.87806	1.95691	1.67065
	ID2	1	1	1	0.313525	0.339922	0.343868	2.26918	2.23936	2.15421	1.44883	1.18292	1.30366
	ID3	1	1	1	0.308296	0.280587	0.28842	2.02919	2.49349	2.01102	0.846497	0.739968	0.746176
	UBE2S	1	1	1	1.04375	1.15257	1.095	2.32848	2.42069	2.11861	1.79302	1.89648	1.73652
	Figure 5i
		Control			EC359			Vorinostat			EC359+Vorinostat
	AURKA	1	1	1	1.00291	0.940774	0.865684	0.476627	0.510431	0.465672	0.322556	0.278102	0.293618
	CCNB	1	1	1	0.873897	0.881832	0.883213	0.360873	0.395384	0.388176	0.283348	0.289107	0.251388
	KIF2C	1	1	1	0.935312	0.938551	1.0515	0.53594	0.534837	0.483922	0.512519	0.457964	0.43871
	CDK4	1	1	1	1.03365	1.07437	0.989756	0.412484	0.394741	0.347386	0.401979	0.336661	0.345754

## Sheet: Fig.6
	Figure 6b
	Vehicle	EC359	Vorinostat	Vori+EC359
	72	34.85	38.95	17.65
	86.23	38.3	34	19.3
	78.72	41.44	36.27	18.1
	80.77	36.15	22.14	22.22
	71.26	42.24	24.79	18.18
	Figure 6c
	Vehicle	EC359	Panobinostat	Romidepsin	Pano+EC359	Romi+EC359		Vehicle	EC359	Panobinostat	Romidepsin	Pano+EC359	Romi+EC359		Vehicle	EC359	Panobinostat	Romidepsin	Pano+EC359	Romi+EC359
	62.03	27.47	22.86	25.19	16.13	18.18		80.38	39.73	40.72	35.29	20	20.98		66.33	33.7	25.45	26.37	10.2	12.9
	53.27	24.47	26.58	31.4	9.47	12.94		70.83	40	51.08	32.52	19.05	25.69		75.73	26.55	28.72	35.29	12.77	16.1
	53.28	30.23	34.72	28.26	20.75	14.29		63.09	47.12	42.96	42.67	17.46	27.78		60.2	30.58	37.04	27.42	14.29	19.8
	69.62	36.23	29.76	35.96	13.16	10.31		67.86	44.77	39.13	37.86	16.06	21.33		65.17	31.08	33.7	25.33	17.19	15.31
	65.42	35.56	31.15	30.95	14.44	13.46		71.03	44.37	36.97	32.69	15.08	19.15		62.96	40.63	33.59	43.48	11.7	19.61

## Sheet: Fig.7
		Figure 7a
		Days of treatment	Vehicle								EC359(5mg/kg body wt.)								Vorinostat (100mg/kg body wt.)								Vori+EC359
		0	92.26	101.92	47.59	51.91	95.29	75.71	50.34	53.96	75.84	71.25	87.48	77.25	59.74	61.23	86.21	80.19	86.21	71.42	44.1	78.73	80.19	81.46	137.22	61.23	52.27	41.45	95.65	81.65	61.23	81.65	49.61	123.01
		4	156.82	143.36	140.31	77.25	189.22	184	133.2	184	96.24	66.82	104.28	70.69	62.42	100.92	67.71	84.27	131.07	131.07	114.87	150.82	136.93	122.79	120.93	87.73	58.19	73.01	52.9	40.57	83.11	115.2	94.22	92.26
		8	295.7	182.95	277.34	186.29	294.4	234.2	261.56	285.4	174.08	98.84	83.82	173.95	117	47.91	181.48	184.05	78.42	163.85	131.07	119.07	110.81	150.82	117	85.67	142.23	84.7	36.98	82.5	89.24	149.5	46.23	189.73
		11	319.41	425.25	390.38	226.15	313.99	332.8	297.46	446.22	337.56	128.3	66.03	262.12	105.97	119.42	227.81	348.48	252.76	236.25	194.08	119.17	216.56	336.2	167.21	188.06	168.34	94.77	80.19	60.75	167.45	217.73	92.51	164.15
		15	666.47	746.3	534.65	558.62	705.5	675.49	479.23	705.89	609.68	217.72	222.38	617.16	206.68	180.34	256.61	333.89	335.16	426.47	457.92	240.12	241.88	451.16	395.69	298.53	277.72	207.1	202.18	139.24	295.31	295.07	186.2	137.5
		18	1093.03	737.33	1111.16	678.04	619.04	631.24	561.82	688.57	592.77	260.11	146.85	606.38	124.93	291.2	235.67	716.63	441.8	487.35	329.48	389.8	358.23	601.86	349.27	303.12	336.86	146.33	164.15	177.32	323.2	271.06	113.4	150.82
		22	1516.67	1087.2	1036.11	805.79	932.91	853.01	878.08	1360.75	1136.19	287.77	219.64	671.55	343.91	405.77	558.66	782.78	628.43	914.84	450.64	435.22	569.24	782.78	454.07	490.05	397.49	477.14	134.95	160.74	528.22	375.7	196.99	325.13
		25	1673.89	1627.39	1257.7	1269.76	916.22	1093.97	975.56	1470.43	1108.89	369.66	192.24	890.62	326.1	750.2	757.12	921.46	872.85	1259.05	633.94	686.66	608.63	1177.42	594.88	551.67	493.06	384.59	240.12	233.44	631.3	487.69	109.33	284.8
		Figure 7b
		Days of treatment	Vehicle						EC359 (5mg/kg body wt.)						Vorinostat (100mg/kg body wt.)						Vori+EC359
		0	317.52	226.48	356.37	356.22	366.78	224.52	259.2	104.28	366.91	187.27	380.21	155.65	164.71	378.9	243.36	280.85	341.17	173.78	183.3	98.31	337.55	173.4	109.33	370.88
		4	713.49	373.15	328.74	452.82	786.52	367.1	511.49	104.43	478.33	205.8	450.64	164.15	157.7	656.67	456.19	314.29	518.94	350.41	149.5	92.6	140.71	269.11	102.6	530.45
		7	1451.81	758.91	638.67	1333.08	1296	624.24	768.65	125.02	539.06	295.86	303.41	161.6	647.35	778.91	442.79	613.84	744.19	371.71	84.53	71.25	311.99	164.78	54.12	310.68
		11	2985.94	1211.7	1571.13	2664.29	2142.4	974.9	1090.41	219.38	1064.51	371.71	724.27	310.46	1202.26	1886.47	1140.63	968.69	1651.99	667.01	209.95	99.09	738.46	332.8	202.5	528.22
		14	3357.68	1921	1627.65	3666.34	2870.38	1341.65	910.12	249.64	1191.45	374.67	807.15	534.15	515	2010.05	1737.25	916.22	1000.8	967.72	161.6	202.18	738.68	374.46	224.52	847.73
		18							1858.13	362.4	1433.44	479.86	1461.85	494.61	633.94	1913.28	1607.2	1258.06	1697.27	578.19	380.7	229.99	570	430.61	351.96	665.34
		21							2227.52	642.66	1922	951.67	1380.69	847.73	1618.93	2834.3	1697.27	1713.54	1595.37	798.6	641.14	303.12	592.96	971.92	468.31	665.34
		Figure 7e
		Vehicle	EC359	Vorinostat	Vori+EC359		Vehicle	EC359	Vorinostat	Vori+EC359
		78.68	68.46	63.49	43.52		84.08	67.59	65.42	42
		86.33	55.69	64.65	36.3		85.59	63.87	54.76	42.22
		81.55	63.49	70.94	37.68		88.89	60.58	70.37	39.02
		81.7	64.22	66.67	38.07		90.91	63.78	69.57	44.09
		85.71	65.22	66.38	44.74		89.11	60.22	70.37	36.47

## Sheet: supl-Fig.1
		Supplementary Figure 1b
		OSM					CNTF					GP130
		HCC70	MDAMB-468	MDAMB-231	BT549		HCC70	MDAMB-468	MDAMB-231	BT549		HCC70	MDA-MB-468	MDA-MB-231	BT-549
		32.27	30.39	32.4684	34.3864		28.39	27.71	29.3297	29.229		21.73	22.82	23.4035	24.6364
		31.87	29.83	32.2242	35.4412		28.36	27.87	30.3346	28.9338		21.42	22.82	23.5247	24.5955
		32.17	29.46	31.0014	34.0641		28.25	27.21	29.2207	28.7699		21.34	22.6	23.5262	24.6136

## Sheet: supl-Fig.2
		Supplementary Figure 2a
		MDA-MB-231								BT-549
			Panobinostat			EC359(5nM)+Panobinostat					Panobinostat			EC359(10nM)+Panobinostat
		Control	100	100	100	100	100	100		Control	100	100	100	100	100	100
		EC359(5nM)	80.8973	81.4524	72.988	80.8973	81.4524	72.988		EC359(10nM)	92.667	85.4473	91.393	92.667	85.4473	91.393
		3.1	96.2747	99.1023	93.447	61.6096	60.6383	61.0546		3.1	90.2334	88.764	88.3319	62.3443	60.7305	59.966
		6.2	76.4811	81.1939	82.8097	53.284	53.4228	52.3127		6.2	83.7511	78.1331	75.0216	47.8199	54.7848	57.4179
		12.5	61.8043	56.8223	58.0341	43.9871	41.7669	46.0685		12.5	72.083	72.688	70.7865	32.701	34.3998	39.2412
		25	46.7235	55.7451	54.3986	34.6901	27.197	31.0823		25	57.9084	62.4892	58.7727	24.2072	27.6048	29.0487
		50	40.9336	47.5314	49.2819	24.2831	21.6466	22.7567		50	40.363	45.2031	49.0925	17.0725	18.2616	16.9026
		Supplementary Figure 2b
		MDA-MB-231								BT-549
			Romidepsin			EC359(5nM)+Romidepsin					Romidepsin			EC359(10nM)+Romidepsin
		Control	100	100	100	100	100	100		Control	100	100	100	100	100	100
		EC359(5nM)	78.9403	80.5432	77.3375	78.9403	80.5432	77.3375		EC359(10nM)	90.0662	96.606	97.5993	90.0662	96.606	97.5993
		1.25	88.7468	97.1867	94.8849	66.1175	67.3197	64.114		1.25	97.7721	91.431	90.9169	51.4073	55.5464	60.9271
		2.5	63.9386	65.8568	66.3683	53.1612	51.6919	55.5654		2.5	74.2931	82.4336	80.8912	49.5033	53.3113	47.7649
		5	51.5345	52.3018	55.8824	37.5334	32.3241	40.8727		5	62.8963	57.8406	57.9263	36.2583	41.7219	42.8808
		10	42.711	49.7443	48.5934	21.6385	27.5156	29.5191		10	38.9032	52.0994	56.0411	32.6987	36.1755	38.5762
		20	36.3171	42.8389	41.3043	16.2956	22.1728	21.5049		20	26.9923	44.3016	41.988	14.9007	13.4934	14.1556

## Sheet: supl-Fig.3
	Supplementary Figure 3a
		EC359			Vori(1μM)+EC359					EC359			Pano(5nM)+EC359					EC359			Romi(1nM)+EC359
	Control	100	100	100	100	100	100		Control	100	100	100	100	100	100		Control	100	100	100	100	100	100
	Vorinostat	91.7067	94.4711	101.442	91.7067	94.4711	101.442		Panobinostat(5nM)	90.6048	89.7581	103.911	90.6048	89.7581	103.911		Romidepsin(1nM)	90.7137	93.7068	94.7429	90.7137	93.7068	94.7429
	1.5	100.424	104.772	100.954	89.9039	92.7885	89.9039		1.5	102.424	101.475	105.269	95.2016	98.3468	106.694		1.5	98.713	102.261	100.07	87.7206	95.779	96.815
	3.1	111.347	98.0912	95.9703	87.2596	87.3798	83.4135		3.1	102.108	101.897	97.6818	89.5161	95.8064	102.218		3.1	101.322	97.1478	99.7565	86.3392	87.3753	97.3906
	6.2	102.651	95.8643	104.03	44.351	45.6731	52.7644		6.2	101.791	103.793	94.7313	59.879	70.4032	79.1129		6.2	98.1913	95.4783	96.5217	54.221	61.8189	86.9148
	12.5	89.5016	77.3065	76.246	12.8606	10.4567	11.7789		12.5	81.5595	69.863	60.6955	13.4274	16.0887	19.1129		12.5	85.9826	75.9652	72.1043	21.5272	21.297	37.759
	25	30.3287	17.0732	25.9809	6.61058	6.61058	6.61058		25	20.0211	19.2835	15.9115	7.1371	7.98387	7.5		25	29.113	17.7391	16.2783	9.55487	8.28857	10.5909
	50	7.42312	6.25663	7.31707	6.49038	5.76923	5.64904		50	7.69231	7.37619	6.95469	5.92742	5.80645	5.56452		50	7.4087	8.55652	7.82609	6.33154	6.33154	5.75595
	Supplementary Figure 3b
		STAT3i			Vori(1μM)+STAT3i					STAT3i			Pano(5nM)+STAT3i					STAT3i			Romi(1nM)+STAT3i
	Control	100	100	100	100	100	100		Control	100	100	100	100	100	100		Control	100	100	100	100	100	100
	Vorinostat(1μM)	92.2468	90.7621	94.0284	92.2468	90.7621	94.0284		Panobinostat(5nM)	94.6356	104.656	102.53	94.6356	104.656	102.53		Romidepsin(1nM)	99.7452	97.3567	95.7325	99.7452	97.3567	95.7325
	3.1	100.65	95.4125	100.342	84.2296	88.0897	87.8918		3.1	94.3798	94.9784	94.9784	95.4453	96.0526	103.036		3.1	94.8798	90.665	102.466	105	94.6815	99.4586
	6.25	92.2287	92.2287	89.7638	79.9736	78.8849	80.8644		6.25	94.1803	89.2917	91.6861	86.8421	86.0324	84.5142		6.25	93.8495	88.6044	92.5383	84.9363	91.1465	87.8025
	12.5	83.1907	85.6556	84.4231	67.3045	65.6219	69.1851		12.5	80.4124	77.7187	81.011	69.8381	73.0769	69.6356		12.5	85.1389	88.6981	81.9544	79.0127	79.1083	79.6815
	25	24.4437	22.3896	36.5628	20.4883	17.7169	15.6384		25	24.443	28.9325	26.2388	26.7206	22.5709	26.1134		25	24.2585	27.724	22.2916	19.4904	28.4713	19.2038
	50	11.1948	11.4002	15.0976	10.4916	12.2732	10.9865		50	15.1646	14.2667	13.1693	15.7895	14.0688	10.7287		50	14.424	12.7381	11.2395	11.2739	12.6115	11.5605
	100	9.038	8.01095	7.29202	6.92841	8.21511	7.42329		100	9.67742	9.77719	9.67742	9.91903	8.80567	8.80567		100	8.71058	6.931	8.33593	8.21656	6.78344	7.54777

[truncated: 2 more sheets: supl.Fig.4, supl-Fig.5]
